# Supplementary material for: Sets2Networks: network inference from repeated observations of sets
Source: BMC Syst Biol. 2012 Jul 23;6:89. doi: 10.1186/1752-0509-6-89 (PMC3443648; doi:10.1186/1752-0509-6-89)
Supplement: Additional file 1 — Predicted PPIs. [file 1752-0509-6-89-S1.xls]

## Sheet: Sheet1
FTSJD2	NFYA	1
KLHL7	RERGL	1
KIAA1429	PDK3	1
ARHGAP1	PKP1	1
KCTD3	SHKBP1	0.886169
ARHGEF7	GIT1	0.846705
CSTF1	CSTF3	0.76164
CSTF2T	CSTF3	0.760873
ANAPC7	CDC27	0.752852
ARHGEF6	ARHGEF7	0.751698
DLD	OGDH	0.731392
TUBGCP2	TUBGCP3	0.718909
ANAPC7	CDC23	0.714432
TUBG1	TUBGCP3	0.711947
ARHGEF6	GIT1	0.711759
CDC23	CDC27	0.706908
TRIM25	TRIM39	0.705253
CSTF2	CSTF3	0.690858
ASH2L	RBBP5	0.690796
GTF2IRD1	NIPBL	0.686448
FLII	LRRFIP1	0.686239
TRIM25	TRMT1	0.684496
TRIM39	TRMT1	0.681752
TERF2	TERF2IP	0.679755
PDHA1	PDHB	0.677868
HIP1R	MYH14	0.675551
SAMD9	WDHD1	0.671973
DLST	SAMD9	0.670059
KIF4A	SHMT2	0.669525
KIF4A	ZBTB33	0.66824
ANAPC7	CDC16	0.66771
GEMIN5	NIPBL	0.667293
CREBBP	PCNA	0.666846
KLC3	ZNF524	0.666667
ESCO2	ZNF524	0.666667
BCAM	GALNT5	0.666667
BCAM	MAP4K4	0.666667
GALNT5	MAP4K4	0.666667
PCNA	SYNE2	0.666667
CREBBP	SYNE2	0.666667
IGF2BP2	IPO11	0.666667
FLG	IPO11	0.666667
ESCO2	KLC3	0.666667
SHMT2	ZBTB33	0.666667
FLG	IGF2BP2	0.666667
HUWE1	MYH14	0.666667
HIP1R	HUWE1	0.666667
GEMIN5	GTF2IRD1	0.666667
DLST	WDHD1	0.666667
ARHGEF6	GIT2	0.659347
ARHGEF7	GIT2	0.65721
ANAPC5	CDC27	0.656971
CDC16	CDC27	0.653704
TUBG1	TUBGCP2	0.652848
CDC16	CDC23	0.650227
MRPS36	OGDH	0.648715
GIT1	GIT2	0.647893
BTBD10	KCTD20	0.64704
SEC13	SEC31A	0.646362
BRCC3	C19orf62	0.643634
CSTF1	CSTF2	0.64157
BRCC3	BRE	0.634907
ATF7IP	SETDB1	0.63096
DOCK7	LRCH1	0.627302
OGDH	OGDHL	0.625606
EIF3C	RAD51	0.621425
BRE	C19orf62	0.620276
TUBG2	TUBGCP3	0.61966
ANAPC5	ANAPC7	0.618491
DDX20	GEMIN4	0.616124
ANAPC5	CDC23	0.612217
NEDD1	TUBGCP3	0.609775
LOC100130283	PTBP2	0.608213
METTL3	UBQLN1	0.60807
BAT3	C7orf20	0.605429
ANAPC1	ANAPC7	0.605049
DCP1A	EDC4	0.601951
TPR	TUBA3C	0.598865
ANAPC1	CDC27	0.598078
ERH	MYL12B	0.597188
EHMT1	EHMT2	0.593766
PACS1	WDR37	0.591845
ANAPC1	CDC16	0.588628
GLT25D1	PLOD1	0.584887
ADD1	ADD3	0.583915
HIST1H2BO	TUBA3C	0.581593
C14orf43	DNTTIP1	0.580585
CPSF6	NUDT21	0.579561
ZMYND8	ZNF687	0.57612
ANAPC1	CDC23	0.574958
HIST1H2BB	LRMP	0.571092
ANAPC2	CDC27	0.568386
CAPZA1	CAPZB	0.568115
EXOSC3	NFYA	0.56598
KIF4A	KIF4B	0.564364
CTTNBP2NL	STRN	0.563421
DPYSL2	DPYSL3	0.562592
TUBG2	TUBGCP2	0.56066
AFF4	ELL2	0.557585
AFF1	AFF4	0.554731
HIST1H1C	HIST1H1T	0.552474
KIF5B	KLC2	0.552144
NEDD1	TUBG2	0.544914
NEDD1	TUBGCP2	0.543248
PPFIA1	PPFIA2	0.542941
FAM21B	KIAA0196	0.542853
ANAPC5	CDC16	0.54219
PIK3C3	PIK3R4	0.540634
NFKB2	RELA	0.540537
AFF4	MLLT1	0.539099
ERH	EXOSC3	0.536928
ACACA	OGDH	0.531893
CPD	SYNE1	0.531856
HMBOX1	WDHD1	0.531508
CUL1	SKP1	0.531035
ANAPC2	CDC16	0.531018
AFF1	ELL2	0.529347
NEDD1	TUBG1	0.527582
MED17	MED24	0.526815
HIST1H2BO	TPR	0.526074
HIST1H2AJ	HIST1H2BB	0.525563
PRKRIR	ZNF574	0.523027
MVP	PARP4	0.522636
POLR2A	POLR2B	0.520862
TUBG1	TUBG2	0.520778
CDSN	PKP1	0.520159
ANAPC1	ANAPC2	0.519969
ANAPC2	ANAPC7	0.519969
FADD	PTBP2	0.519143
ZBTB2	ZNF639	0.517892
ANAPC2	ANAPC5	0.517766
MAP2K1	MAP2K2	0.517024
DNAH5	PPP2R2A	0.516909
EIF3L	KIAA1468	0.515729
C19orf62	FAM175A	0.515439
ATP5A1	ATP5B	0.514634
PTBP2	TRMT112	0.513738
BRCC3	FAM175A	0.511369
ACTBL2	GAPVD1	0.511141
PRPH	TUBA1A	0.509904
AGAP1	AGAP3	0.509491
FADD	SLC2A4RG	0.509134
PTBP2	SLC2A4RG	0.509134
RBPMS	TANC2	0.509053
PRPF40A	UBQLN4	0.507892
LCN1	LYZ	0.506995
DLD	OGDHL	0.50688
EIF3L	RBP7	0.506401
ERC1	FN1	0.506165
ANAPC1	ANAPC5	0.505958
EZR	PGAM5	0.504319
KIAA1468	RBP7	0.502987
GAPVD1	KDM3B	0.502777
HIST1H2BL	MYL12B	0.50192
DNAH5	MPO	0.501137
STK3	STK4	0.500566
METTL5	PTBP2	0.5
METTL5	TRMT112	0.5
LEPRE1	METTL5	0.5
CCDC106	PFKFB1	0.5
PFKFB1	RAD1	0.5
LGALS7B	PFKFB1	0.5
CCDC106	RAD1	0.5
CCDC106	LGALS7B	0.5
FADD	LOC100130283	0.5
CCDC37	HSPA13	0.5
HSPA13	RAD51	0.5
HSPA13	PCBP3	0.5
CCDC37	RAD51	0.5
CCDC37	PCBP3	0.5
BPHL	IPO11	0.5
BPHL	CPD	0.5
BPHL	CRTC1	0.5
HLCS	PPP2R2A	0.5
DNAH5	HLCS	0.5
HLCS	MPO	0.5
JAKMIP3	KIAA0564	0.5
JAKMIP3	MAP2K1	0.5
JAKMIP3	MAP2K2	0.5
PROL1	RBPMS	0.5
CEP152	RBPMS	0.5
LOC100130283	SLC2A4RG	0.5
KIAA0564	MAP2K1	0.5
KIAA0564	MAP2K2	0.5
FLJ10357	PGAM5	0.5
FLJ10357	MNX1	0.5
EZR	FLJ10357	0.5
LEPRE1	PTBP2	0.5
CEP152	PROL1	0.5
PROL1	TANC2	0.5
LGALS7B	RAD1	0.5
EIF3L	NSUN5B	0.5
KIAA1468	NSUN5B	0.5
NSUN5B	RBP7	0.5
MPO	PPP2R2A	0.5
CPD	IPO11	0.5
CRTC1	IPO11	0.5
ERC1	KIAA1468	0.5
ERC1	FBXO11	0.5
CPD	CRTC1	0.5
ARHGEF10	KDM3B	0.5
ACTBL2	KDM3B	0.5
ARHGEF10	GAPVD1	0.5
ACTBL2	ARHGEF10	0.5
MNX1	PGAM5	0.5
FBXO11	KIAA1468	0.5
FN1	KIAA1468	0.5
LEPRE1	TRMT112	0.5
CEP152	TANC2	0.5
EZR	MNX1	0.5
PCBP3	RAD51	0.5
PRICKLE4	TPR	0.5
HIST1H2BO	PRICKLE4	0.5
PRICKLE4	TUBA3C	0.5
FBXO11	FN1	0.5
BRE	FAM175A	0.499461
C11orf46	SETDB1	0.499276
ATF7IP	C11orf46	0.499276
CSTF2	CSTF2T	0.497704
SEPT10	SEPT8	0.496485
AHNAK	PLOD1	0.496198
TSC1	TSC2	0.495278
CDC73	PAF1	0.493116
IRF2BP1	IRF2BP2	0.492681
CTTNBP2NL	STRN3	0.492583
HIRA	UBN2	0.492341
CAMK2B	CAMK2G	0.491867
PSMC1	UBQLN4	0.491456
INTS6	INTS7	0.491035
ATXN1L	CIC	0.490493
SHMT1	SHMT2	0.489626
DDX19B	HIST1H2BB	0.48867
CDT1	GMNN	0.487915
HIST2H2BE	HIST3H2A	0.487769
BRCC3	UIMC1	0.4862
ANAPC2	CDC23	0.483396
AFF1	MLLT1	0.483137
ARHGEF6	PAK1	0.480599
ARHGEF7	PAK1	0.480599
NFKBIB	RELA	0.479621
CSTF1	CSTF2T	0.478887
HECTD3	NIPBL	0.478191
SMARCC1	SMARCD1	0.476952
SMARCD1	SMARCD2	0.474294
DCP1A	EDC3	0.473032
CUTA	TYW3	0.472314
SSBP3	SSBP4	0.471136
ARHGEF7	PAK2	0.469772
CTBP1	CTBP2	0.46941
ZMYND8	ZNF592	0.469344
EXOSC3	MYL12B	0.467193
TJP1	TJP2	0.46656
HMG20B	KDM1	0.465353
CDC73	CTR9	0.465323
BRE	UIMC1	0.462443
PTBP2	TRIM39	0.462295
SAP130	SIN3A	0.461216
TUBGCP3	TUBGCP4	0.460943
NEDD1	TUBGCP4	0.460943
CLINT1	TRIP11	0.460839
SEPT10	SEPT6	0.460003
MED1	MED17	0.459692
ARG1	TGM3	0.459482
DNM2	DNM3	0.458863
KDM1	KIAA0182	0.458807
C4A	RAB3GAP1	0.458756
STRN	STRN4	0.457492
TAF4	TAF5	0.456337
ENAH	VASP	0.456094
C4A	RAB37	0.455671
OGDH	PDHA1	0.455188
OGDH	PDHB	0.455188
CPSF7	NUDT21	0.45481
ASAP2	UBQLN1	0.453557
CPD	DNAH5	0.451947
AFF1	CCNT1	0.451712
HMG20B	PHF21A	0.451365
CCNT1	MLLT1	0.449936
CTR9	PAF1	0.447219
MED12	MED4	0.447128
RFX5	RFXAP	0.446853
GIT1	PAK2	0.446398
HEXIM1	LARP7	0.445893
EHMT2	WIZ	0.443777
NIACR2	UBQLN4	0.443009
ERH	HIST1H2BL	0.442737
CTTNBP2NL	STRN4	0.44271
C19orf62	UIMC1	0.442401
TUBGCP3	TUBGCP6	0.442109
SEPT6	SEPT8	0.442076
STK17A	TUBB2B	0.441572
EHMT1	WIZ	0.441144
CBR1	NFYA	0.440502
ATF2	ATF7	0.440216
GEMIN4	GEMIN5	0.439154
CLIP1	CLIP2	0.438154
ATP5B	HIST1H2BB	0.437129
RFX7	RFXAP	0.436754
GEMIN4	SMN1	0.436569
TARBP1	ZNF639	0.436567
CREBBP	EP300	0.436335
MED23	MED4	0.435514
STRN	STRN3	0.434726
AHNAK	GLT25D1	0.434128
C20orf20	EP400	0.433393
BRD8	C20orf20	0.432903
DNAH5	PAPD4	0.431809
PPP1R12A	PPP1R12C	0.431515
ZNF592	ZNF687	0.431127
BAG2	RFC1	0.430943
CA9	STK17A	0.430303
ACTB	STK17A	0.430303
ACTB	CA9	0.430303
CA9	TUBB2B	0.430303
ACTB	TUBB2B	0.430303
DDX20	GEMIN5	0.429405
TUBGCP2	TUBGCP6	0.428955
CTBP2	ZEB1	0.428176
LOC650405	SNRPB	0.428065
DLD	PDHA1	0.427417
DLD	PDHB	0.427417
KIF21A	TPD52L2	0.426613
TUBG1	TUBGCP4	0.426576
FAM128B	TUBGCP3	0.426175
TUBG1	TUBGCP6	0.425907
P4HA1	P4HB	0.425903
LEO1	PAF1	0.425886
LOC100287936	LOC285033	0.425443
MED17	MED23	0.425366
TBC1D7	TSC2	0.425222
SKP1	SKP2	0.425057
CUL1	SKP2	0.425057
ASAP2	LOC100287936	0.424622
CAPZA1	CD2AP	0.423608
SERPINB3	SERPINB4	0.423456
GIT1	PAK1	0.423263
GIT2	PAK1	0.423263
DLD	DNAH2	0.422765
NCOA6	PAXIP1	0.422539
CSNK2A1	CSNK2B	0.422375
MBD3	MTA3	0.421078
HMG20B	KIAA0182	0.420641
CBLL1	KIAA1429	0.420617
ALS2CR12	SYNE1	0.420247
TARBP1	ZBTB2	0.419101
ANAPC4	CDC27	0.418945
MED12	MED23	0.418443
DPF2	SMARCD1	0.418052
DCTN1	DCTN2	0.417922
GSTP1	SKP1	0.417874
RBM26	UBQLN1	0.417585
KDM1	RCOR1	0.416144
CTSD	NFYA	0.416105
DLD	EDC4	0.4153
METTL3	ROD1	0.415097
CTSD	SUB1	0.414953
C4A	CCDC25	0.41464
DNAH5	EIF3C	0.414111
ANAPC2	ANAPC4	0.41398
RPA1	RPA3	0.413947
ERH	NFYA	0.413731
TUBGCP2	TUBGCP4	0.413619
BECN1	PIK3C3	0.413472
BECN1	PIK3R4	0.413472
METTL3	RBM26	0.413371
ELL2	MLLT1	0.412417
STRN3	STRN4	0.41241
MVP	TUBA1A	0.412237
MVP	PRPH	0.412237
TUBG2	TUBGCP6	0.411873
RFXANK	RFXAP	0.411816
RFX5	RFXANK	0.411816
TUBG2	TUBGCP4	0.411085
CPD	HECTD3	0.410981
BCL7C	SMARCD1	0.410773
AFF4	MLLT3	0.41004
BAG2	PRPH	0.409696
FAM128B	TUBG1	0.40951
TBC1D7	TSC1	0.409483
METTL3	RAB37	0.409378
HIST1H1T	PGAM5	0.409105
CTBP2	KIAA2018	0.409041
ARHGEF6	PAK2	0.408626
GIT2	PAK2	0.408626
MYL12B	NFYA	0.408413
UBQLN1	UBQLN4	0.407763
CCNT1	HEXIM1	0.405992
C1orf226	NOS1AP	0.405095
CPSF6	LEPRE1	0.404943
EXOSC3	HIST1H2BL	0.404924
DDX19B	ST13	0.404922
DFFA	DFFB	0.404741
CUL1	GSTP1	0.403776
TPM2	TPM4	0.40377
CCDC88C	PAPD4	0.403543
ARMC7	THEMIS	0.403354
NKAIN3	UBQLN4	0.402845
CSTF2T	KIF4A	0.402832
ASH2L	MLL	0.402719
DPF2	SMARCD2	0.402269
BAG2	TUBA1A	0.402174
PRMT5	WDR77	0.401414
CAPZA1	CAPZA2	0.401411
MYH14	TPM4	0.40138
CCDC157	GNGT1	0.401301
FAM83D	HMMR	0.4013
PUM1	PUM2	0.400537
MED17	MED20	0.400428
GTF2H4	PSPC1	0.400022
FAM124B	NFYA	0.4
FAM124B	SARS	0.4
CTSD	FAM124B	0.4
FAM124B	SUB1	0.4
LOC729696	TDRD12	0.4
DIP2B	LOC729696	0.4
LOC729696	PCMT1	0.4
FN1	LOC729696	0.4
DIP2B	TDRD12	0.4
PCMT1	TDRD12	0.4
FN1	TDRD12	0.4
IFT172	UNQ9391	0.4
IFT172	RNF123	0.4
IFT172	LRRC10	0.4
IFT172	PTEN	0.4
KIAA2018	LTBP2	0.4
LTBP2	THEMIS	0.4
EXOC8	LTBP2	0.4
CTBP2	LTBP2	0.4
PAPOLA	PPL	0.4
CDC42BPG	PPL	0.4
PPL	TGM3	0.4
ARG1	PPL	0.4
CDC42BPG	PAPOLA	0.4
PAPOLA	TGM3	0.4
ARG1	PAPOLA	0.4
RNF123	UNQ9391	0.4
LRRC10	UNQ9391	0.4
PTEN	UNQ9391	0.4
KIAA2018	THEMIS	0.4
EXOC8	KIAA2018	0.4
ANP32C	CCDC88C	0.4
ANP32C	PAPD4	0.4
ANP32C	CCDC157	0.4
ANP32C	DNAH5	0.4
DIP2B	PCMT1	0.4
DIP2B	FN1	0.4
FECH	GRHL1	0.4
FECH	KIF4A	0.4
CSTF2T	FECH	0.4
CSTF3	FECH	0.4
GRHL1	KIF4A	0.4
CSTF2T	GRHL1	0.4
CSTF3	GRHL1	0.4
NFYA	SARS	0.4
NFYA	SUB1	0.4
CDK5	SKP2	0.4
GSTP1	SKP2	0.4
CTSD	SARS	0.4
SARS	SUB1	0.4
LRRC10	RNF123	0.4
PTEN	RNF123	0.4
LRRC10	PTEN	0.4
CCDC157	CCDC88C	0.4
CCDC88C	DNAH5	0.4
EXOC8	THEMIS	0.4
CTBP2	THEMIS	0.4
CDK5	SKP1	0.4
CDK5	CUL1	0.4
CDK5	GSTP1	0.4
CCDC157	PAPD4	0.4
CDC42BPG	TGM3	0.4
ARG1	CDC42BPG	0.4
C11orf46	CUTC	0.4
C11orf46	MYO1B	0.4
CUTC	SETDB1	0.4
MYO1B	SETDB1	0.4
KIAA0513	LOC646262	0.4
LOC646262	PUM2	0.4
HK1	LOC646262	0.4
LOC646262	PUM1	0.4
KIAA0513	PUM2	0.4
HK1	KIAA0513	0.4
KIAA0513	PUM1	0.4
CUTC	MYO1B	0.4
ATF7IP	CUTC	0.4
CCDC157	DNAH5	0.4
ATF7IP	MYO1B	0.4
RFC1	TUBA1A	0.4
PRPH	RFC1	0.4
CSTF3	KIF4A	0.4
FN1	PCMT1	0.4
HK1	PUM2	0.4
BAG2	MVP	0.4
CTBP2	EXOC8	0.4
HK1	PUM1	0.4
MVP	RFC1	0.4
HIST1H4A	RAB5C	0.399951
SMARCA2	SMARCD1	0.399178
ARID1A	DPF2	0.39877
IKBKB	IKBKG	0.398678
LOC100287936	NFYA	0.398251
EEF1B2	LCN1	0.397706
MEN1	MLL	0.397622
BCAS2	PRPF19	0.397263
NEDD1	TUBGCP6	0.397169
ROD1	UBQLN1	0.397072
LIG3	XRCC1	0.396926
ANAPC4	ANAPC5	0.396889
DDX20	SMN1	0.396186
MED17	MED4	0.395929
PEBP1	SOD1	0.395833
BRCC3	FAM175B	0.395698
CDC73	LEO1	0.395511
LEPRE1	NUDT21	0.394693
ASH2L	MEN1	0.394638
SAAL1	SNW1	0.394324
CCNT1	LARP7	0.393394
ANAPC4	CDC16	0.393341
BRWD2	C17orf75	0.392995
PYCR1	PYCR2	0.39283
CBR1	LOC100287936	0.392295
TAF4	TAF6	0.392187
ASAP2	METTL3	0.392046
NAIF1	SSBP4	0.392041
MRPS36	OGDHL	0.391247
CPD	CUEDC2	0.391041
PTBP2	XPO4	0.390695
CCDC25	PIK3CA	0.390606
BANP	PTBP2	0.390533
MED30	MED4	0.390104
ATE1	CPD	0.389458
CTR9	LEO1	0.389204
NSUN4	SERPINA12	0.388461
BCL7C	SMARCE1	0.38838
DOCK6	DOCK7	0.387828
AFF4	CCNT1	0.387772
ACLY	MEF2A	0.386979
NFKB1	RELA	0.386963
MED17	MED30	0.386655
EIF3C	UBQLN4	0.386364
ATXN1L	GLT25D1	0.385169
MEN1	RBBP5	0.384846
SMARCC1	SMARCD2	0.384769
EIF3C	HECTD3	0.384649
MLL	RBBP5	0.383738
ARID1A	SMARCD1	0.383591
ASAP2	SYNE2	0.383285
COX4I1	TRIM39	0.383179
C21orf66	TFIP11	0.38306
MCM4	MCM6	0.382757
CPD	WDR91	0.382267
MED17	SHCBP1	0.382007
KIF5B	KLC1	0.381942
MCM2	MCM6	0.381844
PHKA2	PHKB	0.381584
OGDHL	PDHA1	0.381404
OGDHL	PDHB	0.381404
BARD1	BRCA1	0.381145
CSNK2A2	CSNK2B	0.380965
DDX56	PIAS2	0.38074
CAPNS1	PPFIBP1	0.380088
AFF1	MLLT3	0.379674
CHUK	IKBKG	0.379162
SYNE2	UBQLN1	0.378928
CPSF2	CPSF3	0.378777
RPA1	RPA2	0.378578
CPD	MAP4K4	0.378031
TAF5	TAF6	0.377843
BCL7C	SMARCC1	0.37783
GLT25D1	PHF10	0.376893
OSBPL10	OSBPL9	0.376655
DLAT	DLD	0.376578
BRMS1	SIN3A	0.37598
MED23	MED24	0.375889
ATP5B	HIST1H4A	0.375573
CBLL1	ZC3H13	0.375484
ACLY	INF2	0.375287
PPP6C	SAPS3	0.374626
SF3A3	SF3B4	0.373875
PFKL	PFKM	0.373155
TUBGCP3	TUBGCP5	0.373086
TUBGCP2	TUBGCP5	0.373086
NEDD1	TUBGCP5	0.373086
ACACA	ATP5B	0.372926
RANBP2	RGPD4	0.372736
LOC440871	TRIM39	0.371828
RBM26	SYNE2	0.371034
TUBGCP4	TUBGCP6	0.370747
KIF13A	USP34	0.370587
KIF5A	KIF5B	0.370177
PPP2CB	PPP2R1A	0.369901
CEP97	CP110	0.369576
ACACA	HIST1H2BB	0.369061
S100A8	S100A9	0.368815
ASH2L	NCOA6	0.368589
SPATA5	SPATA5L1	0.36854
TERF2	TINF2	0.368524
TERF2IP	TINF2	0.368524
ARMC7	KIF13A	0.368002
FAM128B	TUBGCP2	0.367963
FAM128B	NEDD1	0.367963
CLCF1	PIK3CA	0.367683
MYH14	SYNE1	0.366951
EEF1B2	LYZ	0.366835
GNL3	HIST1H1C	0.366812
SF3A3	SNRPA1	0.366384
CTR9	WDR61	0.366325
PAF1	WDR61	0.366325
CPSF2	WDR33	0.366157
ACACA	DLD	0.366109
LOC652147	OGDH	0.366012
HIST1H2BL	NFYA	0.366011
DNAH5	KIF2A	0.365781
NOL11	UTP15	0.365555
MYCBP	OTUD4	0.36532
KCTD1	KCTD15	0.365309
CLCF1	RAB37	0.364779
TUBG2	TUBGCP5	0.364562
ARID1A	BCL7C	0.363928
SYCP2L	THEMIS	0.363685
BTBD12	ERCC4	0.363226
MCM2	MCM7	0.363201
ARID1A	SMARCD2	0.363047
EDC4	MLL	0.362924
DLAT	OGDH	0.362675
EP400	TRRAP	0.362463
CPSF1	CPSF3	0.362295
ANAPC1	ANAPC4	0.362249
ARID4B	SIN3A	0.361913
RFX5	RFX7	0.361427
GLT25D1	PLOD2	0.361275
LEO1	WDR61	0.361269
CPD	MYH14	0.361169
SEPT10	SEPT7	0.360352
FIG4	VAC14	0.360281
C19orf62	FAM175B	0.360096
PRPH	ZYX	0.360091
SHC1	UBA5	0.36004
HIST1H1C	PGAM5	0.359787
CPD	TRIM39	0.359646
FAM161A	OGDH	0.35962
FAM175A	UIMC1	0.359407
ELL2	MLLT3	0.359257
ERH	GALNT5	0.358824
NBN	RAD50	0.358417
ANAPC4	ANAPC7	0.357877
SEC23IP	SEC31A	0.357865
MAP4K4	PIH1D2	0.357666
CHUK	IKBKB	0.357433
CAMK2B	CAMK2D	0.3574
CAMK2D	CAMK2G	0.3574
ATP5B	DOCK3	0.357297
TADA3L	ZZZ3	0.357073
CAPZA2	CAPZB	0.357046
LCN1	LTF	0.356926
CASC5	HECTD3	0.356863
DPF2	SMARCC1	0.356632
CD2AP	SH3KBP1	0.356444
ARCN1	TYW3	0.356212
ARCN1	CUTA	0.356212
ALS2CR12	PGAM5	0.355891
ATM	KIF21A	0.355662
DNAH5	HMBOX1	0.355482
RPA2	RPA3	0.355418
ARCN1	MOCOS	0.355343
HIST1H2BL	RAB37	0.355336
GTF2H2B	GTF2H4	0.355233
CPSF1	WDR33	0.355142
JARID2	OR7D4	0.355082
DOCK3	LRMP	0.354963
NCBP1	NCBP2	0.35495
TUBG1	TUBGCP5	0.354879
DPF2	SMARCA2	0.354474
BCL7C	DPF2	0.35442
MED14	MED17	0.354395
HIST1H2BB	LOC440871	0.354327
KIAA1429	ZC3H13	0.354009
YEATS2	ZZZ3	0.353677
PLOD2	PPFIBP1	0.353425
NFKB1	NFKB2	0.353359
RFX7	RFXANK	0.352595
EXOSC3	ROD1	0.352437
ARID1B	DPF2	0.352265
HIST3H2A	TUBB2B	0.352245
SMARCA2	SMARCD2	0.352176
FTH1	PEBP1	0.35205
ARHGEF18	IPO8	0.351655
ALS2CR12	C20orf195	0.351615
CRY2	PER1	0.351613
CAPNS1	PLOD2	0.351471
HECTD3	LIMS2	0.351425
MAPK8IP3	SPAG9	0.351293
C11orf30	PHF12	0.351245
LOC653889	PSPC1	0.351221
MED24	SHCBP1	0.350929
BAT3	UBL4A	0.35088
SEPT6	SEPT7	0.35051
CCNT1	ELL2	0.350488
BCL7C	SMARCA2	0.350323
MED1	MED14	0.350234
MED20	MED23	0.349685
MOCOS	TYW3	0.349576
CUTA	MOCOS	0.349576
PLEKHM1	SERPINC1	0.34943
ACACA	CAPNS1	0.349344
C20orf20	TRRAP	0.349301
FAM40A	STRN	0.34928
METTL3	SYNE2	0.349033
GOLGA2	SYCP2L	0.348826
ACACA	LRMP	0.34873
C20orf11	RANBP10	0.348426
C20orf11	RANBP9	0.348426
RANBP10	RANBP9	0.348426
SIN3A	SUDS3	0.348293
ANAPC4	CDC23	0.348242
MED24	MED4	0.348224
PLOD1	PLOD2	0.348159
FAM175B	TRIM39	0.348084
DDX19B	LOC440871	0.347898
OSBPL11	OSBPL9	0.347794
CAST	HIST1H2BB	0.347654
SF3A3	SF3B14	0.347397
PHF10	PLOD1	0.347386
ATP5B	LRMP	0.34723
ARID1B	SMARCD1	0.346936
PDZD2	SSBP4	0.346926
DOCK3	HIST1H2BB	0.346901
OSBPL10	OSBPL11	0.346653
ESCO2	KIAA1712	0.346507
CDC73	WDR61	0.346241
ALS2CR12	CPD	0.346035
INF2	MEF2A	0.345917
MCM2	MCM4	0.345891
ATR	XPO4	0.345882
ERH	RAB37	0.345556
FAM128B	TUBGCP6	0.345505
KPNA6	NUP50	0.345171
ATXN1	CIC	0.345144
EIF2S2	EIF2S3	0.345074
EXOSC3	RAB37	0.344952
DLD	MRPS36	0.344619
KIAA0182	RCOR1	0.344512
MCM6	MCM7	0.344263
CPD	LOC389857	0.344199
C1orf112	FIGNL1	0.343978
HIP1R	SHMT1	0.343496
FAM40A	STRN4	0.343103
ARHGEF18	SYCP2L	0.342794
TP53BP1	USP28	0.342679
LOC646817	PTMS	0.34263
NHSL1	SSBP4	0.342604
FTH1	PGAM1	0.342238
SERPINB4	SFN	0.342155
CYP2W1	LOC100287936	0.342137
MCM3	MCM7	0.342056
HIST2H2BE	TUBB2B	0.34175
CTBP1	ZEB1	0.341367
FTH1	FTL	0.341314
MED1	MED23	0.340927
AHNAK	PLOD2	0.340831
LOC100287936	UBQLN1	0.340723
KIF21A	SNX25	0.340415
PIKFYVE	VAC14	0.340358
GTF2H3	GTF2H4	0.340023
HIST1H2AD	UBQLN4	0.339939
AGAP3	CLIP2	0.339932
C19orf2	RPAP3	0.339925
NCAPD2	NCAPG	0.339476
ARFGEF1	ARFGEF2	0.339386
PHLDB1	THEMIS	0.338977
INPPL1	KANK2	0.338909
ARFGEF2	MYCBP	0.338725
PIK3CA	RAB3GAP1	0.338593
GSTP1	TUBB2B	0.338531
C11orf30	KDM5A	0.338431
GLT25D1	P4HA1	0.338171
CAST	DDX19B	0.33788
NIACR2	PSMC1	0.337763
MED12	MED24	0.337746
CCDC18	PHF10	0.337683
RBM26	RBM27	0.337574
GOLGA2	THEMIS	0.33755
SEC13	SEC23IP	0.337264
SMARCA2	SMARCC1	0.337236
CUL5	PLOD2	0.337145
POLR1B	RBP7	0.337077
FAM175B	LOC440871	0.337013
LTF	LYZ	0.336878
MAP4K4	MESDC1	0.336547
TUBGCP5	TUBGCP6	0.336484
CPSF1	CPSF2	0.336381
CDC37	IKBKG	0.336373
CAST	ST13	0.335911
AASDH	ZNF728	0.335897
PFAS	RAB5C	0.335879
CPSF3	WDR33	0.335801
PPP2CA	PPP2R1A	0.335756
NAP1L1	NAP1L4	0.335713
ATP5B	VDAC1	0.335653
MCM3	MCM6	0.335123
ACTR5	INO80E	0.335109
IPO8	THEMIS	0.334839
ARID4B	SUDS3	0.333849
ARMC7	DIAPH1	0.333847
FAM128B	TUBG2	0.333709
ACTA2	INF2	0.333693
ESCO2	LOC642891	0.333533
RLF	STK17A	0.333333
GOLGB1	STK17A	0.333333
HIST1H2BB	PPIL3	0.333333
HIST1H2BB	ST13	0.333333
FANCD2	HIST1H2BB	0.333333
CA9	RLF	0.333333
CA9	GOLGB1	0.333333
GOLGB1	RLF	0.333333
ACTB	RLF	0.333333
RLF	TUBB2B	0.333333
ISX	ITPKB	0.333333
FIZ1	ISX	0.333333
ISX	LOC100129122	0.333333
ISX	NCBP2	0.333333
ISX	NCBP1	0.333333
FIZ1	ITPKB	0.333333
ITPKB	LOC100129122	0.333333
ITPKB	NCBP2	0.333333
ITPKB	NCBP1	0.333333
PDPK1	PDZD2	0.333333
LOC100129122	PDZD2	0.333333
NAIF1	PDZD2	0.333333
NHSL1	PDZD2	0.333333
IFT172	NKAIN3	0.333333
ARMC3	IFT172	0.333333
IFT172	TCEA1	0.333333
IFT172	MINK1	0.333333
IFT172	UBQLN4	0.333333
ARMC3	NKAIN3	0.333333
NKAIN3	TCEA1	0.333333
MINK1	NKAIN3	0.333333
FIZ1	LOC100129122	0.333333
FIZ1	NCBP2	0.333333
FIZ1	NCBP1	0.333333
MTMR2	TRIM39	0.333333
CCDC65	TRIM39	0.333333
C20orf43	HS3ST3A1	0.333333
C20orf43	HIST1H4A	0.333333
C20orf43	C3orf21	0.333333
C20orf43	RAB5C	0.333333
C20orf43	PFAS	0.333333
HIST1H4A	HS3ST3A1	0.333333
C3orf21	HS3ST3A1	0.333333
HS3ST3A1	RAB5C	0.333333
HS3ST3A1	PFAS	0.333333
FANCD2	LRMP	0.333333
LOC440871	MTMR2	0.333333
COX4I1	MTMR2	0.333333
CCDC65	MTMR2	0.333333
FAM175B	MTMR2	0.333333
CASP7	SCN2A	0.333333
DPYSL3	SCN2A	0.333333
DPYSL2	SCN2A	0.333333
SCN2A	UBQLN4	0.333333
PRPF40A	SCN2A	0.333333
LOC100129122	PDPK1	0.333333
NAIF1	PDPK1	0.333333
NHSL1	PDPK1	0.333333
PDPK1	SSBP4	0.333333
CASP7	DPYSL3	0.333333
CASP7	DPYSL2	0.333333
CASP7	UBQLN4	0.333333
CASP7	PRPF40A	0.333333
ARMC3	TCEA1	0.333333
ARMC3	MINK1	0.333333
ARMC3	UBQLN4	0.333333
C3orf21	HIST1H4A	0.333333
HIST1H4A	PFAS	0.333333
DPYSL3	UBQLN4	0.333333
DPYSL3	PRPF40A	0.333333
IPO8	SYCP2L	0.333333
ATF7IP	SYCP2L	0.333333
C3orf21	RAB5C	0.333333
C3orf21	PFAS	0.333333
KIAA0564	THEMIS	0.333333
KIAA0564	USP34	0.333333
KIAA0564	KIF13A	0.333333
ARMC7	KIAA0564	0.333333
DIAPH1	KIAA0564	0.333333
CCDC18	GLT25D1	0.333333
CCDC18	PLOD1	0.333333
ATXN1L	CCDC18	0.333333
AHNAK	CCDC18	0.333333
LOC100129122	NAIF1	0.333333
LOC100129122	NHSL1	0.333333
LOC100129122	NCBP2	0.333333
LOC100129122	NCBP1	0.333333
LOC100129122	SSBP4	0.333333
COX4I1	LOC440871	0.333333
CAST	LOC440871	0.333333
LOC440871	PPIL3	0.333333
LOC440871	ST13	0.333333
CCDC65	LOC440871	0.333333
CCDC65	COX4I1	0.333333
COX4I1	FAM175B	0.333333
CAST	PPIL3	0.333333
NAIF1	NHSL1	0.333333
THEMIS	USP34	0.333333
KIF13A	THEMIS	0.333333
DIAPH1	THEMIS	0.333333
ATF7IP	THEMIS	0.333333
ARHGEF18	THEMIS	0.333333
ARMC7	USP34	0.333333
DIAPH1	USP34	0.333333
DIAPH1	KIF13A	0.333333
MINK1	TCEA1	0.333333
TCEA1	UBQLN4	0.333333
ACTB	GOLGB1	0.333333
GOLGB1	TUBB2B	0.333333
PPIL3	ST13	0.333333
DDX19B	PPIL3	0.333333
DPYSL2	UBQLN4	0.333333
DPYSL2	PRPF40A	0.333333
ACACA	FANCD2	0.333333
ACACA	DOCK3	0.333333
GOLGA2	IPO8	0.333333
ATF7IP	IPO8	0.333333
MEF2A	SRA1	0.333333
ANLN	MEF2A	0.333333
ACTA2	MEF2A	0.333333
ATXN1L	PLOD1	0.333333
MINK1	UBQLN4	0.333333
INF2	SRA1	0.333333
ANLN	INF2	0.333333
CCDC65	FAM175B	0.333333
ANLN	SRA1	0.333333
ACLY	SRA1	0.333333
ACTA2	SRA1	0.333333
ATF7IP	GOLGA2	0.333333
ARHGEF18	GOLGA2	0.333333
DOCK3	FANCD2	0.333333
ATP5B	FANCD2	0.333333
ACLY	ANLN	0.333333
ACTA2	ANLN	0.333333
ACLY	ACTA2	0.333333
ARHGEF18	ATF7IP	0.333333
ATXN1L	PHF10	0.333333
AHNAK	ATXN1L	0.333333
AHNAK	PHF10	0.333333
TUBGCP4	TUBGCP5	0.333188
PSMC5	PSMD3	0.333101
RPRD1A	VCP	0.332795
CLINT1	QARS	0.33267
GEMIN5	SMN1	0.33262
KDM1	PHF21A	0.332449
ARID4B	BRMS1	0.332435
RPL23	RPL27A	0.33243
XRCC5	XRCC6	0.33222
C20orf117	KIAA0802	0.332104
MYL12A	PLEKHM1	0.332096
ACACA	PLOD2	0.331999
SAP130	SUDS3	0.331987
BRMS1	SAP130	0.33194
LOC650405	SHMT1	0.331665
ANKRD28	PPP6C	0.331616
GPSM1	WDR44	0.331434
CLIP1	SHMT1	0.331172
SYCP2L	TRIM39	0.330983
MBD3	MTA1	0.330879
MCM2	MCM3	0.330236
CDK9	LARP7	0.330102
BYSL	RRP12	0.329917
PIK3CA	RAD51	0.329845
MAP4K4	TRIM39	0.329715
ACACA	WNK1	0.32914
FAT1	LMNB2	0.328185
MRE11A	RAD50	0.328061
SAFB	SAFB2	0.327673
ARAP2	FADD	0.327651
NUP153	NUP50	0.327642
KANK2	PPFIBP1	0.327559
INTS6	PPP2CB	0.327396
TSPYL2	ZNF687	0.327301
TSPYL2	ZMYND8	0.327301
RAPGEF6	TRIM39	0.327234
LIMS2	NIPBL	0.327203
PPFIBP1	WNK1	0.327078
PRMT1	PRMT8	0.327003
CLCF1	LOC100287936	0.32698
C15orf23	SPAG5	0.326668
ARID1B	SMARCD2	0.326616
MOBKL3	STRN	0.326127
KIF13A	KPNA6	0.326061
KIF13A	NUP50	0.326061
NES	TRIM39	0.326005
PPP1R10	TOX4	0.325823
HIST1H1T	LOC646817	0.325677
CDK9	HEXIM1	0.325302
ATP5B	PHB	0.325211
UTP18	WDR3	0.325208
C4A	CNO	0.325206
DNAH5	MYH8	0.325064
MED17	MED27	0.325008
BCL7C	SMARCD2	0.32497
MCCC1	MCCC2	0.32492
PIK3C3	UVRAG	0.324491
PIK3R4	UVRAG	0.324491
HMGXB4	TRIM39	0.32428
APPL1	DGCR6	0.32428
LOC100287936	RAB37	0.323907
INTS5	INTS7	0.323812
FAM128B	TUBGCP4	0.32379
LGALS7B	S100A8	0.323678
C4A	HIST1H2BB	0.323627
ARID1B	SMARCC1	0.323309
CORO1C	NIPBL	0.323295
DNAH5	RAD51	0.323097
HECTD3	HMBOX1	0.323071
HIST1H2AJ	ZBTB11	0.323023
CTTNBP2NL	MOBKL3	0.322986
ARID4B	SAP130	0.322932
MCM4	MCM7	0.32284
PTBP2	SYNE1	0.322506
MED14	MED23	0.322158
CPSF2	CSTF2	0.322003
ARID1B	BCL7C	0.321896
RAD51	UBQLN4	0.321829
CLIP1	MTA3	0.321408
PSMC2	PSMC5	0.321341
ARNT	EDC4	0.321281
PEBP1	PGAM1	0.321199
LOC389857	SYNE1	0.321138
MBD2	MTA3	0.32095
CFL2	SOD1	0.320827
NME7	TUBGCP3	0.320751
NME7	TUBGCP2	0.320751
NEDD1	NME7	0.320751
HIST1H2BB	RAB5A	0.320698
C14orf21	ELF1	0.320678
C21orf70	DDX42	0.320613
CUL4B	KIF21A	0.320507
CPSF3	CPSF4	0.320411
ARMC8	RANBP10	0.320362
HMG20A	HMG20B	0.320255
NME7	TUBG1	0.320235
C19orf2	PIH1D1	0.320121
ARMC8	RANBP9	0.319985
CPSF7	TFG	0.319931
VPS72	YEATS4	0.31987
CLCF1	LOC285033	0.319655
ANKRD28	ANKRD52	0.319496
PHF10	SMARCD1	0.319309
RMI1	TOP3A	0.319138
CABIN1	UBN1	0.319061
ARMC8	C20orf11	0.31876
ARMC7	NES	0.318758
NES	THEMIS	0.318578
ASH2L	PAXIP1	0.318567
ESCO2	SYNE1	0.318402
PSMC2	PSMD3	0.318391
BRMS1	SUDS3	0.318186
KIF23	SHCBP1	0.318029
PLOD1	PLOD3	0.317971
INTS3	INTS6	0.317928
CUL1	PSMF1	0.31767
ACTR1A	VCP	0.317533
PSMD1	PSMD3	0.3175
CNOT10	CNOT3	0.317307
KIAA0913	SHCBP1	0.317304
PIK3CA	RAB37	0.31725
THOC1	THOC6	0.317089
POLL	TYW3	0.317014
CUTA	POLL	0.317014
LOC650405	UBQLN1	0.316705
NPAT	PHF3	0.316522
HDAC3	TBL1Y	0.316396
MRE11A	NBN	0.316335
HECTD3	RAB38	0.316208
GMIP	VAC14	0.316039
CAPRIN1	G3BP1	0.315915
DCP1A	MLL	0.315893
HIP1	HIP1R	0.315843
EDC4	NAP1L1	0.315833
PRPH	RAD51	0.315787
EPM2A	MAP4K4	0.315713
CBR1	EXOSC3	0.315503
CDC23	CDC42BPA	0.315471
LOC652147	LOC652797	0.315465
SNX25	TPD52L2	0.315428
DNAH2	EDC4	0.315362
PLOD2	WNK1	0.315215
MYH14	TFG	0.315167
KIAA0913	MED17	0.315156
IPO7	UBQLN4	0.315058
SEPT7	SEPT8	0.314903
LGALS7B	SERPINB4	0.314701
PSMC2	PSMD1	0.314624
GALNT5	MYL12B	0.314569
EDC4	NUDCD3	0.314542
KCTD3	TFG	0.314398
PPP6C	SAPS2	0.314218
SERPINA12	TRA2A	0.313993
FOXK1	FOXK2	0.313954
INTS1	INTS7	0.31394
MED1	MED4	0.313736
CAPRIN1	USP10	0.313589
RAB11A	UBQLN4	0.313376
GSTP1	UBC	0.313065
MTUS1	WDHD1	0.313058
DPF2	SMARCE1	0.312713
HPS6	STK3	0.312658
ACTR1A	CDC42BPA	0.312644
CLINT1	CUL5	0.311976
MTHFS	TRA2A	0.31195
RPL23	RPL30	0.311669
CAPNS1	CUL5	0.311657
ANP32A	ANP32B	0.311594
CSTF2T	THSD1	0.311573
EXOSC3	LOC100287936	0.311558
C7orf20	UBL4A	0.31125
KPNA1	KPNA6	0.311237
DOCK4	ELMO2	0.31123
DIRAS2	NF1	0.311175
ACLY	QARS	0.311156
PTBP2	SFN	0.311049
C20orf26	SERPINA10	0.310881
PICK1	SERPINA10	0.310881
HIST1H2AJ	SERPINA10	0.310881
SERPINA10	ZBTB11	0.310881
C20orf26	PICK1	0.310881
C20orf26	HIST1H2AJ	0.310881
C20orf26	ZBTB11	0.310881
HIST1H2AJ	PICK1	0.310881
PICK1	ZBTB11	0.310881
CTSD	SNRPB	0.310759
CDC2L2	SAP30BP	0.310546
ARID1B	SMARCE1	0.310401
DDX47	LOC652147	0.310276
CDC42BPA	VCP	0.310032
HIST1H2BL	LOC100287936	0.309999
DNM3	PPP1R12A	0.309978
PPP2R1A	STRN	0.309974
MED27	MED4	0.309974
ATM	SGCZ	0.309756
MED16	MED17	0.30946
CDT1	PHF3	0.309265
MUPCDH	MYL12B	0.309236
ASAP2	HIST1H2BB	0.309131
MED24	MED27	0.30909
NOP10	SNRPF	0.308924
CALML3	SERPINB3	0.308897
CPSF3	CSTF2T	0.308834
MBD2	MBD3	0.308764
C12orf10	RELA	0.308608
CUL5	QARS	0.30842
RALBP1	REPS1	0.308417
CALML5	PKP1	0.308397
PSMC2	PSMD11	0.308351
H2AFV	MYL12B	0.308345
MED27	MED8	0.308298
ARID4B	FOXK2	0.308165
MOBKL3	STRN4	0.308129
CALML3	PKP1	0.308077
ANKRD52	PPP6C	0.307838
HMBOX1	SENP3	0.307837
DNAH5	PTBP2	0.307805
DDX47	POLR1B	0.307549
CLCN1	UBQLN4	0.307512
MYO18B	TTMA	0.3071
ITCH	UBQLN4	0.307041
EPPK1	PLEC1	0.306869
SLC46A3	XPO4	0.306717
ACACA	PPFIBP1	0.306535
ARID1B	SMARCA2	0.306433
MED1	MED27	0.306369
ATM	TPD52L2	0.306335
ACACA	CUL5	0.306195
LDB1	SSBP4	0.306189
LDB1	SSBP3	0.306189
LCN1	LOC100287936	0.306076
SF3A2	SF3A3	0.306073
ESCO2	NUP50	0.305969
HECTD3	PHB	0.305845
SMARCD2	SMARCD3	0.305593
INO80E	NFRKB	0.305583
PCYT1A	PCYT1B	0.305336
HIST1H2BL	HIST1H4A	0.305177
QARS	TRA2A	0.305089
MED17	MED8	0.304973
LOC285033	PSMB8	0.304954
LOC100287936	PSMB8	0.304954
PPP2R1B	STRN	0.304471
HIST1H4A	MYL12B	0.304471
CPD	EEF1B2	0.304413
MED14	MED27	0.304397
CPSF1	CPSF4	0.30437
BRCC3	NFYA	0.304116
INTS1	INTS5	0.304075
LACRT	LCN1	0.303969
NFYA	ROD1	0.303511
MED14	MED24	0.303488
ALS2CR12	TRIM39	0.303464
JAKMIP2	RAD51	0.303211
LGALS3	ZFYVE19	0.303015
ASAP2	LOC650405	0.302796
PPP2R1A	PPP2R1B	0.3027
NCOR2	TBL1Y	0.302398
BECN1	UVRAG	0.302133
LDB2	LOC652147	0.302065
ASAP2	IDH3G	0.301973
BTBD12	NPAT	0.301944
BTBD12	PHF3	0.301944
MYO18B	NEB	0.301832
PGAM5	ZNF295	0.301778
CSNK2A1	CSNK2A2	0.301726
KDM1	RCOR3	0.301533
THOC1	THOC3	0.301458
ARID1A	SMARCC1	0.301332
CBR1	LOC285033	0.301328
SMARCD1	SMARCE1	0.301235
SMARCC1	SMARCE1	0.301235
DDX27	PHF3	0.301215
CNO	SNRPB	0.301174
HMG20B	RCOR1	0.301097
RANBP2	RGPD3	0.301085
DDX56	TFIP11	0.301041
ASH2L	CDC27	0.301012
DDX19B	TUBB2B	0.301004
MYL12B	RAB37	0.300928
HIP1R	LOC650405	0.30088
DBT	DLD	0.300782
ASH2L	DPY30	0.300728
MED13	MED4	0.300608
BRMS1	FOXK2	0.300584
FOXK2	SIN3A	0.300584
SHMT1	TFG	0.300405
AIMP2	PPFIBP1	0.300286
FIG4	PIKFYVE	0.300086
SERPINC1	VPS13B	0.299875
ARID4A	BRMS1	0.299594
ARID4A	ARID4B	0.299594
ARID4A	SIN3A	0.299594
JAKMIP2	USH2A	0.29948
PPFIA1	PPFIA3	0.299406
C4A	METTL3	0.299406
PAK1	PAK2	0.299391
NEB	PRB3	0.299366
CPSF6	CPSF7	0.299223
ASAP2	RBM26	0.299128
CAPNS1	WNK1	0.299005
ACLY	DOCK5	0.298971
REL	RELA	0.298906
SNRPB	VCAN	0.298895
C20orf195	LOC100130283	0.298846
INTS3	INTS7	0.298811
CDSN	MVP	0.298764
BRWD2	FAM91A1	0.29873
SF3A3	SF3B2	0.298709
SAMD1	TBC1D15	0.298685
ACTR5	NFRKB	0.298616
CABIN1	UBN2	0.298458
DNAJC5B	MAP4K4	0.298282
LOC652797	SHCBP1	0.297942
AASDH	HIST1H2BB	0.2978
AP2B1	CPD	0.297766
HK1	MYH14	0.297734
FLII	LRRFIP2	0.297655
MCM5	MCM6	0.297502
MCM5	MCM7	0.297502
BANP	HSPA4L	0.297344
MAP3K7	MAP3K7IP1	0.297248
CLPP	RABEP2	0.297201
ACLY	AFG3L2	0.297198
LRMP	RAB37	0.297137
SMC2	SMC4	0.296926
CCDC25	NSUN4	0.296859
HIST1H2BB	SPAG9	0.29682
EIF3A	EIF3B	0.296781
MOCOS	POLL	0.296703
ARCN1	POLL	0.296703
ANKRD28	SAPS1	0.296659
MED23	MED27	0.29665
HIRA	QARS	0.296592
DDX19B	SAR1B	0.296546
BANP	XPO4	0.296521
CTTNBP2NL	FAM40A	0.296253
FAM40A	STRN3	0.296253
CD1E	LOC100130283	0.296232
FRYL	MAPRE1	0.296216
BRD8	TRRAP	0.296051
BRD8	EP400	0.296051
LOC650405	RAB37	0.296046
ITIH2	PTPN1	0.296032
JAKMIP2	TRIM39	0.29594
ASAP2	TRA2A	0.295867
RBM26	ROD1	0.295805
GSTM3	HIST1H2BL	0.295673
RNH1	TBC1D15	0.295393
CDT1	NPAT	0.295348
BYSL	DOCK5	0.295245
LGALS7B	PKP1	0.295225
PSMD11	PSMD3	0.295198
LOC652797	OGDH	0.295096
ALS2CR12	ARAP2	0.295022
RPL23	RPL35	0.294867
MTHFS	RAB37	0.294754
NFKBIB	NFKBIE	0.294646
NFKBIE	RELA	0.294646
SF3B1	SNRPA1	0.294527
ARID1A	SMARCA2	0.294382
CPSF1	CSTF2T	0.294177
GALNT5	LOC650405	0.294017
CEP97	SFN	0.293978
GPS2	NCOR2	0.293943
KIF21A	LGALS3	0.293842
BTBD12	MAGEH1	0.293793
DPY30	RBBP5	0.293764
LMO7	TPM4	0.293754
ARID4A	SUDS3	0.293645
C4A	RAB10	0.293528
ABCF3	TNPO1	0.293511
MED1	MED30	0.293453
ASAP2	ELL2	0.293257
THOC3	THOC6	0.293214
EXOSC3	MTA3	0.293171
LOC100130283	RILPL1	0.293167
DLD	NAP1L1	0.293053
UBQLN1	ZEB1	0.29305
ASH2L	EDC4	0.29304
NFYA	TRA2A	0.292953
CAD	ZNF609	0.292857
LOC100287936	MYL12B	0.292804
CPSF2	CPSF4	0.292795
CPSF4	WDR33	0.292795
CCDC25	SERPINA12	0.292724
SF3A3	SF3B1	0.292674
NEB	TTMA	0.292488
MCM2	MCM5	0.29239
MCM3	MCM5	0.29239
PSMC2	PSMD2	0.292339
CALM1	SYNE1	0.292324
PSMD14	PSMD7	0.292265
ATF7	JUNB	0.292221
CSRP2BP	YEATS2	0.292197
ATP5B	CPS1	0.29209
HECTD3	WDHD1	0.291955
CPSF4	P4HA1	0.291888
CPSF1	P4HA1	0.291888
EIF4ENIF1	TARBP1	0.29188
GPS2	TBL1XR1	0.291762
ANKRD28	SAPS3	0.291728
ATAD5	PRC1	0.291657
CUL5	PPFIBP1	0.291657
FADD	SYCP2L	0.291538
LRIG1	TRIM39	0.291227
ERH	MUPCDH	0.291152
GTF3C3	GTF3C5	0.290949
DOCK7	DOCK8	0.290895
CUL4A	DDB1	0.290893
PPP6C	SAPS1	0.290677
MED24	MED8	0.290604
ACTBL2	CAPRIN1	0.290599
OCRL	TANC2	0.290524
MED12	MED13	0.290314
PRMT1	TERF2IP	0.290293
NME7	TUBGCP4	0.290284
CPD	FADD	0.29021
AIMP2	CAPNS1	0.290147
ACACA	AIMP2	0.290147
AIMP2	WNK1	0.290147
ATP5A1	HIST1H4A	0.289969
CORO1C	HECTD3	0.289775
ARID1A	ARID1B	0.28975
FRMPD3	PIK3CA	0.289725
DYNC1H1	DYNC1LI1	0.289699
MAPRE3	SHCBP1	0.289657
E4F1	HIST1H2BB	0.289648
MTA3	NFYA	0.289593
CDC23	VCP	0.289486
HIST1H2BB	ROD1	0.289439
APC	CTNNA1	0.289438
EML2	EML4	0.289259
STAP2	VCP	0.289245
DOCK6	LRCH1	0.289124
S100A8	SERPINB13	0.288982
CDKN2AIP	PTBP2	0.288866
TPD52L2	TUBB2B	0.288734
DDX27	NPAT	0.288696
DDX47	RBP7	0.288604
CAPNS1	DCTN1	0.288519
C14orf49	RAB37	0.288496
ACTR1A	CDC23	0.288338
SNW1	SPAG9	0.288338
KDM5A	SIN3B	0.288144
DNM2	PPP1R12A	0.288018
ACTBL2	USP10	0.288018
DCP1A	MEN1	0.287979
CPSF2	CSTF2T	0.287939
FAM122A	GEN1	0.287843
PHB	VDAC1	0.287821
CAPNS1	HEATR5A	0.287745
MED13	MED24	0.287645
ITIH2	MGA	0.287508
DMXL2	SHANK1	0.287338
BTBD12	DDX27	0.287338
HIST1H4A	VDAC1	0.287291
MTA1	MTA3	0.287188
INTS5	INTS6	0.287145
C21orf70	ORC6L	0.287135
C12orf43	C16orf88	0.287035
EDC4	MEN1	0.286999
EDC4	RBBP5	0.286999
S100A8	SERPINB4	0.286933
ASAP2	NSUN4	0.286812
LCN1	RAD51	0.286557
MTA1	MTA2	0.286546
MED15	MED4	0.286459
MED1	MED20	0.286439
KIAA0913	MED24	0.28632
CTTNBP2NL	PPP2R1B	0.286182
CPSF3	P4HA1	0.286179
PSMD1	PSMD6	0.286171
LOC652147	SHCBP1	0.286157
PIK3CA	SERPINA12	0.28612
MED16	MED4	0.286048
ANP32B	ANP32C	0.285987
PPFIA2	PPP2R1A	0.285932
PPFIA1	PPP2R1A	0.285932
ACTB	ACTBL2	0.285786
ACTBL2	DIAPH1	0.28574
C11orf30	SIN3B	0.285727
SGCZ	ZNF728	0.285714
ATM	ZNF728	0.285714
TPD52L2	ZNF728	0.285714
KIF21A	ZNF728	0.285714
SNX25	ZNF728	0.285714
AASDH	SGCZ	0.285714
SGCZ	TPD52L2	0.285714
KIF21A	SGCZ	0.285714
SGCZ	SNX25	0.285714
NAGK	PIGA	0.285714
FLAD1	NAGK	0.285714
ACTB	NAGK	0.285714
NAGK	TAOK1	0.285714
AKAP13	NAGK	0.285714
ARHGEF12	NAGK	0.285714
NFYA	SERPINA10	0.285714
BRCC3	SERPINA10	0.285714
C20orf26	NFYA	0.285714
BRCC3	C20orf26	0.285714
BPIL3	GHDC	0.285714
GHDC	LOC642891	0.285714
G6PD	GHDC	0.285714
GHDC	NUP50	0.285714
ESCO2	GHDC	0.285714
GHDC	KIAA1712	0.285714
HIST1H2BB	TMEM200A	0.285714
HIST1H2BB	TTC7A	0.285714
HIST1H2BB	PTPN1	0.285714
ERC2	HIST1H2BB	0.285714
FRYL	HIST1H2BB	0.285714
HIST1H2BB	WNK1	0.285714
HIST1H2BB	SAAL1	0.285714
HIST1H2BB	SNW1	0.285714
HIST1H2BB	MAPRE1	0.285714
AASDH	TMEM200A	0.285714
PTPN1	TMEM200A	0.285714
SPAG9	TMEM200A	0.285714
SAAL1	TMEM200A	0.285714
SNW1	TMEM200A	0.285714
ADAMTS10	CA9	0.285714
ADAMTS10	DDHD2	0.285714
ADAMTS10	RRP12	0.285714
ADAMTS10	DOCK5	0.285714
ADAMTS10	BYSL	0.285714
ADAMTS10	CIZ1	0.285714
CA9	DDHD2	0.285714
CA9	RRP12	0.285714
CA9	DOCK5	0.285714
BYSL	CA9	0.285714
CA9	CIZ1	0.285714
LRCH2	TRMU	0.285714
LRCH2	TTMA	0.285714
LRCH2	PLEKHG3	0.285714
LRCH2	OAS2	0.285714
LRCH2	MYO18B	0.285714
LRCH2	NEB	0.285714
TRMU	TTMA	0.285714
PLEKHG3	TRMU	0.285714
OAS2	TRMU	0.285714
MYO18B	TRMU	0.285714
NEB	TRMU	0.285714
MDH1B	TIGD4	0.285714
RAB38	TIGD4	0.285714
HECTD3	TIGD4	0.285714
MTUS1	TIGD4	0.285714
HMBOX1	TIGD4	0.285714
TIGD4	WDHD1	0.285714
DGKI	LOC100133636	0.285714
DGKI	VCPIP1	0.285714
DGKI	DMXL2	0.285714
DGKI	EPHA4	0.285714
DGKI	LOC440871	0.285714
DGKI	SHANK1	0.285714
NFYA	PICK1	0.285714
BRCC3	PICK1	0.285714
MAGEH1	PPP2R3B	0.285714
DDX27	MAGEH1	0.285714
MAGEH1	NPAT	0.285714
CDT1	MAGEH1	0.285714
MAGEH1	PHF3	0.285714
AFAP1L2	VPS13B	0.285714
AFAP1L2	FGF20	0.285714
AFAP1L2	ITPKA	0.285714
AFAP1L2	TYK2	0.285714
AFAP1L2	COX4I1	0.285714
AFAP1L2	CLPP	0.285714
FLAD1	PIGA	0.285714
ACTB	PIGA	0.285714
PIGA	TAOK1	0.285714
AKAP13	PIGA	0.285714
ARHGEF12	PIGA	0.285714
HIST1H2AJ	NFYA	0.285714
BRCC3	HIST1H2AJ	0.285714
hCG_2045843	RPRD1A	0.285714
hCG_2045843	STAP2	0.285714
ACTR1A	hCG_2045843	0.285714
hCG_2045843	VCP	0.285714
CDC42BPA	hCG_2045843	0.285714
CDC23	hCG_2045843	0.285714
LOC100133636	VCPIP1	0.285714
DMXL2	LOC100133636	0.285714
EPHA4	LOC100133636	0.285714
LOC100133636	LOC440871	0.285714
LOC100133636	SHANK1	0.285714
DDHD2	RRP12	0.285714
DDHD2	DOCK5	0.285714
BYSL	DDHD2	0.285714
CIZ1	DDHD2	0.285714
ERC2	TTC7A	0.285714
E4F1	TTC7A	0.285714
FRYL	TTC7A	0.285714
TTC7A	WNK1	0.285714
MAPRE1	TTC7A	0.285714
C13orf28	NUDCD3	0.285714
DNAH2	NUDCD3	0.285714
NAP1L1	NUDCD3	0.285714
DLD	NUDCD3	0.285714
ARNT	NUDCD3	0.285714
FGF20	VPS13B	0.285714
ITPKA	VPS13B	0.285714
TYK2	VPS13B	0.285714
COX4I1	VPS13B	0.285714
CLPP	VPS13B	0.285714
MDH1B	RAB38	0.285714
HECTD3	MDH1B	0.285714
MDH1B	MTUS1	0.285714
HMBOX1	MDH1B	0.285714
MDH1B	WDHD1	0.285714
PRG4	RBM12	0.285714
KIAA0913	PRG4	0.285714
PRG4	SHCBP1	0.285714
MED24	PRG4	0.285714
MED17	PRG4	0.285714
MAPRE3	PRG4	0.285714
FGF20	ITPKA	0.285714
FGF20	TYK2	0.285714
COX4I1	FGF20	0.285714
CLPP	FGF20	0.285714
ITPKA	TYK2	0.285714
COX4I1	ITPKA	0.285714
CLPP	ITPKA	0.285714
PLEKHG3	TTMA	0.285714
OAS2	TTMA	0.285714
LIMK1	PSMF1	0.285714
DIAPH1	PSMF1	0.285714
PSMF1	USP10	0.285714
CAPRIN1	PSMF1	0.285714
ACTBL2	PSMF1	0.285714
DMXL2	VCPIP1	0.285714
EPHA4	VCPIP1	0.285714
LOC440871	VCPIP1	0.285714
SHANK1	VCPIP1	0.285714
COX4I1	TYK2	0.285714
CLPP	TYK2	0.285714
NFYA	ZBTB11	0.285714
OAS2	PLEKHG3	0.285714
MYO18B	PLEKHG3	0.285714
NEB	PLEKHG3	0.285714
RPRD1A	STAP2	0.285714
ACTR1A	RPRD1A	0.285714
CDC42BPA	RPRD1A	0.285714
CDC23	RPRD1A	0.285714
AASDH	PTPN1	0.285714
AASDH	ATM	0.285714
AASDH	SPAG9	0.285714
AASDH	TPD52L2	0.285714
AASDH	SAAL1	0.285714
AASDH	SNW1	0.285714
AASDH	KIF21A	0.285714
AASDH	SNX25	0.285714
BPIL3	LOC642891	0.285714
BPIL3	G6PD	0.285714
BPIL3	NUP50	0.285714
BPIL3	ESCO2	0.285714
BPIL3	KIAA1712	0.285714
DMXL2	EPHA4	0.285714
DMXL2	LOC440871	0.285714
MYO18B	OAS2	0.285714
NEB	OAS2	0.285714
G6PD	LOC642891	0.285714
LOC642891	NUP50	0.285714
KIAA1712	LOC642891	0.285714
C13orf28	DNAH2	0.285714
C13orf28	NAP1L1	0.285714
C13orf28	EDC4	0.285714
C13orf28	DLD	0.285714
ARNT	C13orf28	0.285714
ACTR1A	STAP2	0.285714
CDC42BPA	STAP2	0.285714
CDC23	STAP2	0.285714
EPHA4	LOC440871	0.285714
EPHA4	SHANK1	0.285714
LOC440871	SHANK1	0.285714
KIAA0913	RBM12	0.285714
RBM12	SHCBP1	0.285714
MED24	RBM12	0.285714
MED17	RBM12	0.285714
MAPRE3	RBM12	0.285714
CLPP	COX4I1	0.285714
ACTB	FLAD1	0.285714
FLAD1	TAOK1	0.285714
AKAP13	FLAD1	0.285714
ARHGEF12	FLAD1	0.285714
MTUS1	RAB38	0.285714
HMBOX1	RAB38	0.285714
RAB38	WDHD1	0.285714
HECTD3	MTUS1	0.285714
G6PD	NUP50	0.285714
ESCO2	G6PD	0.285714
G6PD	KIAA1712	0.285714
LOC647310	ZNF292	0.285714
LACE1	ZNF292	0.285714
SHANK1	ZNF292	0.285714
DNM3	ZNF292	0.285714
PPP1R12A	ZNF292	0.285714
DNM2	ZNF292	0.285714
LACE1	LOC647310	0.285714
LOC647310	SHANK1	0.285714
DNM3	LOC647310	0.285714
LOC647310	PPP1R12A	0.285714
DNM2	LOC647310	0.285714
LACE1	SHANK1	0.285714
DNM3	LACE1	0.285714
LACE1	PPP1R12A	0.285714
DNM2	LACE1	0.285714
LAMA2	MLL	0.285714
DCP1A	LAMA2	0.285714
EDC4	LAMA2	0.285714
LAMA2	MEN1	0.285714
LAMA2	RBBP5	0.285714
ASH2L	LAMA2	0.285714
CUL1	LIMK1	0.285714
DIAPH1	LIMK1	0.285714
LIMK1	USP10	0.285714
CAPRIN1	LIMK1	0.285714
ACTBL2	LIMK1	0.285714
DNAH2	NAP1L1	0.285714
ARNT	DNAH2	0.285714
DNM3	SHANK1	0.285714
PPP1R12A	SHANK1	0.285714
DNM2	SHANK1	0.285714
ACTB	TAOK1	0.285714
ACTB	AKAP13	0.285714
ACTB	ARHGEF12	0.285714
KIAA1712	NUP50	0.285714
PTPN1	SPAG9	0.285714
PTPN1	SAAL1	0.285714
PTPN1	SNW1	0.285714
KIAA0913	MAPRE3	0.285714
E4F1	ERC2	0.285714
ERC2	FRYL	0.285714
ERC2	WNK1	0.285714
ERC2	MAPRE1	0.285714
AKAP13	TAOK1	0.285714
ARHGEF12	TAOK1	0.285714
ARNT	NAP1L1	0.285714
CUL1	DIAPH1	0.285714
CUL1	USP10	0.285714
CAPRIN1	CUL1	0.285714
ACTBL2	CUL1	0.285714
DOCK5	RRP12	0.285714
CIZ1	RRP12	0.285714
HMBOX1	MTUS1	0.285714
BRCC3	ZBTB11	0.285714
E4F1	FRYL	0.285714
E4F1	WNK1	0.285714
E4F1	MAPRE1	0.285714
DCP1A	RBBP5	0.285714
ASH2L	DCP1A	0.285714
BTBD12	PPP2R3B	0.285714
DDX27	PPP2R3B	0.285714
NPAT	PPP2R3B	0.285714
CDT1	PPP2R3B	0.285714
PHF3	PPP2R3B	0.285714
BTBD12	CDT1	0.285714
FRYL	WNK1	0.285714
ATM	SNX25	0.285714
AKAP13	ARHGEF12	0.285714
SAAL1	SPAG9	0.285714
MAPRE1	WNK1	0.285714
CIZ1	DOCK5	0.285714
DIAPH1	USP10	0.285714
CAPRIN1	DIAPH1	0.285714
BYSL	CIZ1	0.285714
ARNT	DLD	0.285714
CDT1	DDX27	0.285714
MAPRE3	MED24	0.285714
MAPRE3	MED17	0.285714
NEB	PGAM5	0.285648
SHKBP1	TFG	0.285248
CAPZB	CD2AP	0.285218
HIST2H2BE	ZFR	0.28504
ATP5A1	CPS1	0.285039
AFF4	ASAP2	0.284996
CPSF4	CSTF2T	0.284921
CNO	RAB3GAP1	0.284914
MKL1	MKL2	0.284834
LARP7	MEPCE	0.284763
CTTNBP2NL	PPP2R1A	0.284748
TBC1D4	TFG	0.284603
PHF10	SMARCC1	0.284497
RAB37	RBM26	0.28442
CPD	PIH1D2	0.284377
C4A	SRP9	0.284244
CDSN	MKL2	0.284208
PSMC5	PSMD11	0.283974
NME7	TUBG2	0.283938
GPS2	NCOR1	0.283926
EAF1	MLLT1	0.283822
EAF1	ELL2	0.283822
AFF4	EAF1	0.283822
ARCN1	C20orf20	0.28378
MED1	MED24	0.283765
FKBP15	NES	0.283682
ANKRD52	SAPS3	0.283599
CNOT3	GTPBP1	0.283549
PGAM5	ZEB1	0.283542
HEXIM1	MEPCE	0.283512
NCOR1	NCOR2	0.283485
AGAP1	CLIP2	0.283427
NRBP1	TSC22D4	0.2832
MTHFS	NFYA	0.283099
TUBA8	UBQLN1	0.282916
MED12	MED15	0.282837
ANP32B	LOC646817	0.282823
AFF1	FGR	0.282734
CCNT1	FGR	0.282734
AFF4	FGR	0.282734
KIF20A	ZC3H11A	0.282656
C20orf20	YEATS4	0.282631
TRRAP	YEATS4	0.282631
EP400	YEATS4	0.282631
PELP1	SENP3	0.28263
CDC73	EIF3C	0.282541
CDSN	MKL1	0.282539
DIO1	HIST1H2BB	0.282195
AIMP2	CUL5	0.282125
ARID4A	SAP130	0.28207
KIF5A	KLC2	0.282046
CCAR1	PTBP2	0.28197
BPTF	POLR2A	0.28193
ASAP2	LOC729747	0.281864
ALS2CR12	LOC389857	0.281834
UTP15	WDR43	0.281743
SHMT1	TRIP11	0.281737
DLAT	PDHA1	0.281705
DLAT	PDHB	0.281705
ARSG	KANK2	0.281666
C19orf62	TJP1	0.281615
FIS1	PABPC1	0.281615
NF1	TBC1D15	0.281614
ERCC1	PPP2CB	0.281437
MKL2	RAB7A	0.281231
RPL23AP5	TUBA1A	0.281218
MOBKL3	STRN3	0.281102
CORO1C	LOC650405	0.280978
MAP4K4	MAP6	0.280972
LCN1	MYL12B	0.280938
FADD	NF1	0.28091
METTL3	ZEB1	0.280894
ATXN2	LSM12	0.280807
MED14	MED20	0.280778
EXOSC3	ZFC3H1	0.280729
AIMP2	PLOD2	0.280666
SF3B2	SF3B3	0.28066
LOC650405	TRA2A	0.280611
RAD21	SMC1A	0.280523
SNRPB	ZYX	0.280458
SYNE1	THEMIS	0.280275
CORO1C	ZYX	0.280131
CCNT1	MEPCE	0.280115
MED15	MED23	0.280064
ATP5B	MYL12B	0.27993
RCOR1	RCOR3	0.279859
GTF2H1	GTF2H4	0.279786
MED15	MED24	0.27975
ATP5A1	PHB	0.279692
HMG20A	KDM1	0.279647
FAM128B	TUBGCP5	0.279619
CUL5	WNK1	0.279613
EXOSC3	HIRA	0.279444
CLINT1	PLOD2	0.27941
GNL3	RAB3GAP1	0.279406
C4A	GNL3	0.279406
EIF3C	RYR2	0.27939
PRB3	SEC31A	0.279348
PRB3	SEC13	0.279348
DDX56	NCAPG	0.279299
HIST1H4A	PHB	0.279241
MED1	MED16	0.279061
NIPBL	TRIM39	0.279042
ATE1	RAB5C	0.278974
NCOR2	TBL1XR1	0.278895
CDSN	FABP5	0.278812
MTA3	NIPBL	0.278637
MLL2	NCOA6	0.278625
PLOD2	SYNE1	0.278534
KIAA0226	UVRAG	0.278526
BECN1	KIAA0226	0.278526
KIAA0226	PIK3C3	0.278526
KIAA0226	PIK3R4	0.278526
C3orf75	ELP4	0.278418
JAKMIP2	TFG	0.278398
SF3A1	SF3A3	0.27833
FAM160B1	HOOK2	0.277809
MBD2	MTA1	0.27773
LOC285033	RBM26	0.2777
ACLY	CDT1	0.277465
EIF3B	EIF3C	0.277447
ANKRD11	TRIM39	0.277426
AIMP2	MARS	0.277394
CPD	LGALS3	0.277289
PYGL	TRIM39	0.277215
ATF7IP	RPS28	0.277142
C20orf195	SYNE1	0.277117
CDC2	CDK3	0.277085
GTF2H3	PSPC1	0.277037
ATR	ATRIP	0.277008
CBLC	HECTD3	0.276978
HMG20A	KIAA0182	0.276854
SYNE1	TRIM39	0.276834
ALPI	LMO7	0.27682
HIST1H2AH	HIST1H2BL	0.276731
INTS1	INTS6	0.276668
LOC100287936	LOC650405	0.276576
S100A8	SERPINB3	0.276551
WTAP	ZC3H13	0.276488
PLOD1	SPATS2	0.27628
CNOT10	RQCD1	0.276128
TANK	TBK1	0.276046
EXOSC3	LOC729747	0.275977
ARID4A	FOXK2	0.275972
FOXK2	SUDS3	0.275972
FOXK2	SAP130	0.275972
CDC42BPA	SHMT1	0.275948
ARID3A	ARID3B	0.275948
ATP5B	SLC25A3	0.275748
DMAP1	VPS72	0.275443
KIAA1429	SHMT1	0.275334
NR2C1	NR2C2	0.275286
ANKRD11	MAP4K4	0.275265
LOC285033	RP1-21O18.1	0.275227
ENPP2	TRIM39	0.275105
NF1	ZNF609	0.275095
HEATR5A	VPS52	0.275064
NF1	RFX7	0.274953
NF1	RFXAP	0.274953
CCNT1	CDK9	0.27492
DNAH3	PLS1	0.27483
ACLY	GMNN	0.274729
ACLY	EXOSC3	0.274716
ATR	SFN	0.274617
DPYSL2	KCTD20	0.274596
TAF4	TAF8	0.27458
CINP	SPATA5L1	0.274576
CINP	SPATA5	0.274576
ECT2	ROCK1	0.274554
CRMP1	DPYSL2	0.274445
CLPP	RFXANK	0.274337
RABEP2	RFXANK	0.274337
NF1	RFXANK	0.274337
CLPP	RFX7	0.274337
CLPP	RFXAP	0.274337
CLPP	NF1	0.274337
CLPP	RFX5	0.274337
RABEP2	RFX7	0.274337
RABEP2	RFXAP	0.274337
NF1	RABEP2	0.274337
RABEP2	RFX5	0.274337
NF1	RFX5	0.274337
LCN1	SCGB1D1	0.274333
TRIOBP	UACA	0.274325
HIST1H1C	ZFP91	0.274303
ARHGAP1	SYNE1	0.274293
ATG2B	PKP1	0.274227
ARCN1	OGDHL	0.27413
EDC3	EDC4	0.274046
INPPL1	PPFIBP1	0.27402
ARG1	CDSN	0.273967
SAPS1	SAPS3	0.273779
CPD	ESCO2	0.273752
ALS2CR12	DNAH5	0.273658
CLPP	RELA	0.273631
CYFIP1	ZNF295	0.273537
ANAPC2	RBBP5	0.27348
ANAPC2	ASH2L	0.27348
CDC27	RBBP5	0.27348
SF3A1	SNRPA1	0.273447
FTH1	SHMT1	0.273442
SF3B1	SF3B2	0.273326
EIF3C	SEC31A	0.27331
DCTN1	SMARCAD1	0.273265
SF3A1	SF3B2	0.273221
DOCK5	QARS	0.27313
LOC650405	TRIP11	0.273098
EIF3B	EIF3I	0.272949
PRPH	PTBP2	0.272909
FADD	LOC100129500	0.272854
ARCN1	TRA2A	0.272606
EIF3B	EIF3L	0.272549
ATP5B	PHB2	0.272503
MED14	MED30	0.272419
E2F1	RB1	0.272385
GATAD2B	MTA1	0.272379
KDM5A	PHF12	0.272366
PHF12	SIN3B	0.272366
CBLL1	WTAP	0.27235
SMARCD2	SMARCE1	0.272314
PSMD3	PSMD6	0.272287
RANBP9	YPEL5	0.272271
KIF20A	PFKL	0.272254
CUL1	FBXO11	0.272253
LMNB2	PLEKHG4B	0.272153
LMO7	TBC1D15	0.272147
CSTF2T	P4HA1	0.27209
LOC100287936	METTL3	0.272021
FADD	ZNF609	0.271982
DBT	OGDH	0.271948
ATXN1	ATXN1L	0.271897
ACACA	DNAH2	0.271885
CBR1	HIST1H2BL	0.271758
HIST1H1C	SRPK1	0.271657
MCM3	MCM4	0.27151
MIOS	SHMT1	0.271478
SERPINB13	SERPINB4	0.271448
MED12	MED17	0.271379
LOC285033	ZEB1	0.271316
LGALS7B	SERPINB3	0.271295
FKBP5	IKBKG	0.271294
CDC37	FKBP5	0.271294
LRRC10	TANC2	0.271173
PTRF	WDHD1	0.271138
AKAP8	ARFGEF1	0.271015
CDYL	EHMT2	0.271008
PSMD1	PSMD2	0.271007
AFF1	EAF1	0.271
CDC2L1	CDC37	0.270951
GATAD2B	MTA3	0.270941
GATAD2B	MBD2	0.270941
GEMIN4	SIP1	0.270787
PSMB1	PSMB5	0.270776
PFKL	SNRPB	0.270753
MAP2K7	NCAPG	0.270723
SOD1	TAGLN3	0.270503
KPNA5	KPNA6	0.270438
CSTF2T	WDR33	0.270281
HIST1H4A	TMEM109	0.270103
TMEM109	VDAC1	0.270103
ATP5B	TMEM109	0.270103
NUP214	NUP88	0.270092
FOXO4	PGAM5	0.270076
WNK1	WNK4	0.269881
CDK5RAP2	PRKAR2A	0.269871
EIF5B	GTF2H4	0.26987
SF3B14	SNRPA1	0.269869
ABCF3	TRAFD1	0.269844
GEFT	HIST1H2BB	0.269841
DIO1	GEFT	0.269841
GEFT	KCNQ2	0.269841
GEFT	LRMP	0.269841
APC2	GEFT	0.269841
GEFT	RAB5A	0.269841
HIST1H2BB	KCNQ2	0.269841
APC2	HIST1H2BB	0.269841
DIO1	KCNQ2	0.269841
DIO1	LRMP	0.269841
APC2	DIO1	0.269841
DIO1	RAB5A	0.269841
KCNQ2	LRMP	0.269841
APC2	KCNQ2	0.269841
KCNQ2	RAB5A	0.269841
APC2	LRMP	0.269841
[truncated: 261 more rows]
