# Supplementary material for: Sets2Networks: network inference from repeated observations of sets
Source: BMC Syst Biol. 2012 Jul 23;6:89. doi: 10.1186/1752-0509-6-89 (PMC3443648; doi:10.1186/1752-0509-6-89)
Supplement: Additional file 2 — List of 50 complexes. [file 1752-0509-6-89-S2.xls]

## Sheet: Sheet1
CORUM id	Complex Name	Etrez id's of sub units	Description
15	NCOR complex	{2874, 6907, 8841, 9611, 79718}	MI:0004- affinity chromatography technologies | MI:0019- coimmunoprecipitation | MI:0069- mass spectrometry studies of complexes
58	SMRT complex	{2874, 6907, 8841, 9612, 79718}	MI:0019- coimmunoprecipitation | MI:0004- affinity chromatography technologies
107	TFIIH transcription factor complex	{902, 1022, 2068, 2071, 2965, 2966, 2967, 2968}	MI:0004- affinity chromatography technologies
181	26S proteasome	{5682, 5683, 5684, 5685, 5686, 5687, 5688, 5689, 5690, 5691, 5692, 5693, 5694, 5700, 5701, 5702, 5704, 5705, 5710, 5719}	MI:0019- coimmunoprecipitation
191	20S proteasome	{5682, 5683, 5684, 5685, 5686, 5687, 5688, 5689, 5690, 5691, 5692, 5693, 5694}	MI:0029- cosedimentation through density gradients
192	PA28-20S proteasome	{5682, 5683, 5684, 5685, 5686, 5687, 5688, 5689, 5690, 5691, 5692, 5693, 5694, 5720, 5721}	MI:0029- cosedimentation through density gradients
194	PA28gamma-20S proteasome	{5682, 5683, 5684, 5685, 5686, 5687, 5688, 5689, 5690, 5691, 5692, 5693, 5694}	MI:0029- cosedimentation through density gradients
287	ARC-L complex	{892, 5469, 9282, 9412, 9439, 9440, 9862, 9968, 9969, 10001, 51586, 81857}	MI:0029- cosedimentation through density gradients | MI:0004- affinity chromatography technologies
300	PC2 complex	{9282, 9412, 9440, 9442, 9477, 9862, 9967, 10001, 10025, 51003}	MI:0226- ion exchange chromatography | MI:0071- molecular sieving
387	MCM complex	{4171, 4172, 4173, 4174, 4175, 4176}	MI:0226- ion exchange chromatography
441	TFTC-type histone acetyl transferase complex	{5469, 8295, 9282, 9439, 9440, 9862, 9968, 9969, 10025}	MI:0091- chromatography technologies | MI:0029- cosedimentation through density gradients | MI:0096- pull down
570	p300-CBP-p270-SWI/SNF complex	{1387, 2033, 6597, 6598, 6599, 6601, 8289}	MI:0006- anti bait coimmunoprecipitation
614	NRD complex (Nucleosome remodeling and deacetylation complex)	{1107, 1108, 3065, 3066, 9112, 23028}	MI:0006- anti bait coimmunoprecipitation
620	CoREST-HDAC complex	{3065, 3066, 7764, 10362, 23028, 23186, 51317}	MI:0006- anti bait coimmunoprecipitation
626	LSD1 complex	{1487, 3065, 6239, 7750, 7764, 10362, 10363, 23028, 23186, 51317, 55758}	MI:0004- affinity chromatography technologies
633	anti-BHC110 complex	{3065, 3066, 7750, 7764, 10362, 23028, 23186, 23199, 51317}	MI:0006- anti bait coimmunoprecipitation | MI:0091- chromatography technologies
642	CtBP complex	{1487, 1488, 3065, 3066, 6239, 6935, 7764, 9425, 9658, 10919, 23028, 23186, 55758, 79813}	MI:0007- anti tag coimmunoprecipitation
643	CtBP core complex	{1487, 1488, 3065, 3066, 6935, 10919, 23028, 23186, 79813}	MI:0029- cosedimentation through density gradients | MI:0071- molecular sieving
713	BRG1-SIN3A complex	{3066, 6597, 6598, 6599, 6601, 6602, 6603, 6604, 6605, 8289, 10419, 25942}	MI:0007- anti tag coimmunoprecipitation | MI:0029- cosedimentation through density gradients
714	BRM-SIN3A complex	{3065, 3066, 6595, 6598, 6599, 6601, 6602, 6603, 6604, 6605, 8289, 10419, 25942}	MI:0007- anti tag coimmunoprecipitation | MI:0029- cosedimentation through density gradients
741	NCOR-HDAC3 complex	{2874, 6907, 8841, 9611, 79718}	MI:0007- anti tag coimmunoprecipitation
742	eIF3 complex (EIF3S6, EIF3S5, EIF3S4, EIF3S3, EIF3S6IP, EIF3S2, EIF3S9, EIF3S12, EIF3S10, EIF3S8, EIF3S1, EIF3S7)	{3646, 8661, 8662, 8663, 8664, 8665, 8666, 8667, 8668, 8669, 27335, 51386}	MI:0019- coimmunoprecipitation | MI:0004- affinity chromatography technologies
778	LARC complex (LCR-associated remodeling complex)	{60, 1108, 3065, 3066, 5977, 6597, 6598, 6599, 6601, 6603, 6605, 8289, 8932, 9219, 53615, 57459}	MI:0091- chromatography technologies | MI:0004- affinity chromatography technologies
803	BRG1-SIN3A-HDAC containing SWI/SNF remodeling complex I	{3066, 6597, 6598, 6599, 6601, 6602, 6605, 8289, 10419, 25942}	MI:0029- cosedimentation through density gradients | MI:0004- affinity chromatography technologies | MI:0006- anti bait coimmunoprecipitation
824	Anti-SMN protein complex	{6606, 6628, 8487, 11218, 50628}	MI:0006- anti bait coimmunoprecipitation
832	Anti-Sm protein complex	{1207, 6606, 6628, 8487, 10419, 11218, 50628}	MI:0006- anti bait coimmunoprecipitation
834	20S methylosome and RG-containing Sm protein complex	{1207, 6628, 6632, 6633, 10419}	MI:0029- cosedimentation through density gradients
871	BRAF53-BRCA2 complex	{3065, 3066, 10362, 23028, 23186, 51317}	MI:0071- molecular sieving | MI:0006- anti bait coimmunoprecipitation
1036	TFIIH transcription factor complex	{902, 1022, 2068, 2071, 2965, 2966, 2967, 2968}	MI:0091- chromatography technologies
1037	TFIIH transcription factor core complex	{2071, 2965, 2966, 2967, 2968}	MI:0006- anti bait coimmunoprecipitation
1097	eIF3 complex (EIF3S6, EIF3S5, EIF3S4, EIF3S3, EIF3S6IP, EIF3S2, EIF3S9, EIF3S12, EIF3S10, EIF3S8, EIF3S1, EIF3S7, PCID1)	{3646, 8661, 8662, 8663, 8664, 8665, 8666, 8667, 8668, 8669, 10480, 27335, 51386}	MI:0069- mass spectrometry studies of complexes
1147	Polyadenylation complex (CSTF1, CSTF2, CSTF3, SYMPK CPSF1, CPSF2, CPSF3)	{1477, 1478, 1479, 8189, 29894, 51692, 53981}	MI:0019- coimmunoprecipitation
1153	Integrator complex	{25896, 26173, 26512, 54973, 55174, 55656, 55756, 57117, 57508, 65123, 80789, 92105}	MI:0019- coimmunoprecipitation | MI:0071- molecular sieving
1155	Integrator-RNAPII complex	{5430, 5431, 25896, 26173, 26512, 54973, 55174, 55656, 55756, 57117, 57508, 65123, 80789, 92105}	MI:0019- coimmunoprecipitation | MI:0071- molecular sieving
1492	BHC110 complex	{3065, 3066, 7750, 7764, 9658, 10362, 23028, 23186, 23199, 51317}	MI:0019- coimmunoprecipitation
1505	NCOR2 complex	{3065, 3066, 8841, 9611, 9612, 25942}	MI:0071- molecular sieving | MI:0029- cosedimentation through density gradients | MI:0004- affinity chromatography technologies
1856	CDCA5-PDS5A-RAD21-SMC1A-PDS5B-SMC3 complex	{5885, 8243, 9126, 23047, 23244, 113130}	MI:0004- affinity chromatography technologies
2211	BARD1-BRCA1-CSTF complex	{580, 672, 1477, 1478, 1479}	MI:0006- anti bait coimmunoprecipitation
2222	BLM complex II	{641, 6117, 6119, 7156, 80010}	MI:0006- anti bait coimmunoprecipitation
2600	BRD4 complex	{904, 1025, 5469, 9282, 9440, 9862, 9968, 23476}	MI:0676- tandem affinity purification
2638	HES1 promoter corepressor complex	{1022, 1387, 2033, 5430, 6830}	MI:0402- chromatin immunoprecipitation assays
3063	Brg1-associated complex II	{6597, 6598, 6599, 6601, 8289, 10419}	MI:0007- anti tag coimmunoprecipitation | MI:0029- cosedimentation through density gradients
3167	NCOR-SIN3-HDAC-HESX1 complex	{3065, 3066, 9612, 23309, 25942}	MI:0007- anti tag coimmunoprecipitation
3284	SMN complex (GEMIN5,2,3,4, SMN)	{6606, 8487, 11218, 25929, 50628}	MI:0019- coimmunoprecipitation | MI:0069- mass spectrometry studies of complexes
4392	EIF3 complex (EIF3A, EIF3B, EIF3G, EIF3I, EIF3C)	{8661, 8662, 8663, 8666, 8668}	MI:0096- pull down
4403	EIF3 complex (EIF3A, EIF3B, EIF3G, EIF3I, EIF3J)	{8661, 8662, 8666, 8668, 8669}	MI:0096- pull down
5197	PTIP-DNA damage response complex	{641, 4361, 4683, 7158, 10111, 22976}	MI:0007- anti tag coimmunoprecipitation | MI:0071- molecular sieving
5432	Sororin-cohesin complex	{5885, 8243, 9126, 23047, 23244, 113130}	MI:0004- affinity chromatography technologies | MI:0007- anti tag coimmunoprecipitation
5450	Mediator complex	{5469, 6837, 9282, 9412, 9439, 9440, 9441, 9442, 9477, 9862, 9969, 10001, 10025, 23389, 29079, 51003, 51586, 54797, 55588, 81857, 90390, 112950}	MI:0004- affinity chromatography technologies
5495	TFIIH transcription factor complex (ERCC2, ERCC3, GTF2H1, CDK7, CCNH, GTF2H2)	{902, 1022, 2068, 2071, 2965, 2966}	MI:0019- coimmunoprecipitation
